# Supplementary material for: Ginsenosides Enhanced Apoptosis of Serum-Free Starved A549 Lung Cancer Cells
Source: Molecules. 2025 Sep 11;30(18):3697. doi: 10.3390/molecules30183697 (PMC12472411; doi:10.3390/molecules30183697)
Supplement: Supplementary file 1 [file molecules-30-03697-s001.zip]

Archive with 1 entries (1 files):
- molecules-3829272-supplementary.pdf
